# Supplementary material for: Machine learning approaches for predicting arsenic adsorption from water using porous metal–organic frameworks
Source: Sci Rep. 2022 Sep 30;12:16458. doi: 10.1038/s41598-022-20762-y (PMC9525301; doi:10.1038/s41598-022-20762-y)
Supplement: Supplementary file 1 — Supplementary Information. [file 41598_2022_20762_MOESM1_ESM.xlsx]

## Sheet: Sheet1
Inputs							Output
Surface area	Temperature (oC)	Dosage (g/L)	Equilibrium Concentration (mg/L)	t* (h)	presence of anions	pH	Adsorption capacity (mg/g)			t*=Equilibrium time/Max(Equilibrium time)
AUBM-1
310	25	1	15.9	1	1	2	24.1			12
310	25	1	15.6	1	1	5	24.4			12
310	25	1	1.8	1	1	7	38.2			12
310	25	1	1.1	1	1	7.6	38.9			12
310	25	1	0.8	1	1	8	39.2			12
310	25	1	10.2	1	1	10	29.8			12
310	25	1	0	1	1	7.6	30.1			12
310	25	1	1	1	1	7.6	51			12
310	25	1	6.8	1	1	7.6	53.2			12
310	25	1	13	1	1	7.6	67			12
310	25	1	23	1	1	7.6	77			12
310	25	1	54	1	1	7.6	96			12
310	25	1	60.5	1	1	7.6	99.5			12
310	25	1	78.7	1	1	7.6	101.3			12
310	25	1	96.9	1	1	7.6	103.1			12
CO-Fe-MOF-74
147.82	25	0.5	20.5	1	1	3	159			12
147.82	25	0.5	21.15	1	1	4	157.7			12
147.82	25	0.5	26.3	1	1	5	147.4			12
147.82	25	0.5	33.9	1	1	6	132.2			12
147.82	25	0.5	33.7	1	1	7	132.6			12
147.82	25	0.5	55.55	1	1	8	88.9			12
147.82	25	0.5	62.1	1	1	9	75.8			12
147.82	25	0.5	78.85	1	1	10	42.3			12
147.82	25	0.5	0.5	1	1	4.3	8.8			12
147.82	25	0.5	8	1	1	4.3	80			12
147.82	25	0.5	16	1	1	4.3	127			12
147.82	25	0.5	30	1	1	4.3	178			12
147.82	25	0.5	52	1	1	4.3	215			12
147.82	25	0.5	80	1	1	4.3	238			12
147.82	25	0.5	125	1	1	4.3	255			12
MIL-53(Al)
920	25	0.02	0.34	1	1	4	17.6			24
920	25	0.02	0.34	1	1	6	74			24
920	25	0.02	0.34	1	1	7	85			24
920	25	0.02	0.34	1	1	8	105.2			24
920	25	0.02	0.34	1	1	10	71.2			24
920	25	0.02	0.002	1	1	8	3.3			24
920	25	0.02	0.003	1	1	8	5.2			24
920	25	0.02	0.004	1	1	8	8.7			24
920	25	0.02	0.006	1	1	8	14			24
920	25	0.02	0.01	1	1	8	15.4			24
920	25	0.02	0.2	1	1	8	25			24
920	25	0.02	0.3	1	1	8	33			24
920	25	0.02	0.55	1	1	8	103			24
920	25	0.02	3	1	1	8	97			24
920	25	0.02	5.6	1	1	8	107			24
920	25	0.02	8	1	1	8	100			24
920	25	0.02	0.34	1	2	8	99.4	Cl-		24
920	25	0.02	0.34	1	3	8	74.7	F-		24
920	25	0.02	0.34	1	4	8	98.6	NO3-		24
920	25	0.02	0.34	1	5	8	95.5	(SO4)2-		24
920	25	0.02	0.34	1	6	8	13.3	(PO4)3-		24
MIL-88 B(Fe)
214	25	0.04	6.852	1	1	2	78.7			12
214	25	0.04	3.952	1	1	4	151.2			12
214	25	0.04	4.012	1	1	5	149.7			12
214	25	0.04	3.968	1	1	6	150.8			12
214	25	0.04	3.108	1	1	7	172.3			12
214	25	0.04	3.252	1	1	8	168.7			12
214	25	0.04	6.9232	1	1	10	76.92			12
214	25	0.04	0.01	1	1	6	52.5			12
214	25	0.04	0.02	1	1	6	58			12
214	25	0.04	0.25	1	1	6	111			12
214	25	0.04	1.5	1	1	6	149.2			12
214	25	0.04	3.7	1	1	6	162.3			12
214	25	0.04	8.8	1	1	6	162.3			12
214	25	0.04	14	1	1	6	163.3			12
UiO-66
485.9	25	1	30.66	1	1	1.7	69.34			24
485.9	25	1	55.52	1	1	3.1	44.48			24
485.9	25	1	51.27	1	1	5	48.73			24
485.9	25	1	53.88	1	1	7	46.12			24
485.9	25	1	39.16	1	1	9	60.84			24
485.9	25	1	32.3	1	1	11	67.7			24
485.9	25	1	90.85	1	1	13	9.15			24
485.9	25	1	1.5	1	1	9.2	21.7			24
485.9	25	1	8	1	1	9.2	35.6			24
485.9	25	1	13.5	1	1	9.2	40			24
485.9	25	1	23	1	1	9.2	55.2			24
485.9	25	1	35	1	1	9.2	58.3			24
485.9	25	1	77	1	1	9.2	68.2			24
485.9	25	1	130	1	1	9.2	68.54			24
485.9	35	1	1.5	1	1	9.2	18.5			24
485.9	35	1	6	1	1	9.2	27.7			24
485.9	35	1	13.5	1	1	9.2	32.9			24
485.9	35	1	23	1	1	9.2	41			24
485.9	35	1	38.5	1	1	9.2	44.7			24
485.9	35	1	67	1	1	9.2	48.9			24
485.9	35	1	100	1	1	9.2	49			24
485.9	45	1	4.2	1	1	9.2	15.3			24
485.9	45	1	10	1	1	9.2	27.5			24
485.9	45	1	16.8	1	1	9.2	30.7			24
485.9	45	1	22.7	1	1	9.2	37			24
485.9	45	1	42.8	1	1	9.2	40			24
485.9	45	1	70	1	1	9.2	41.2			24
485.9	45	1	113	1	1	9.2	41.5			24
485.9	25	1	72	1	2	9.2	28	Cl-		24
485.9	25	1	71.5	1	7	9.2	28.5	Br-		24
485.9	25	1	72.9	1	4	9.2	27.1	NO3-		24
485.9	25	1	81.5	1	8	9.2	18.5	(CO3)2-		24
485.9	25	1	72.1	1	5	9.2	27.9	(SO4)2-		24
485.9	25	1	97.4	1	9	9.2	2.6	H2PO4-		24
485.9	25	1	99.7	1	10	9.2	0.3	(HPO4)2-		24
NH2-UiO-66
113.4	25	1	51.3	1	1	1.7	48.7			24
113.4	25	1	75.8	1	1	3.1	24.2			24
113.4	25	1	61.1	1	1	5	38.9			24
113.4	25	1	72.5	1	1	7	27.5			24
113.4	25	1	53	1	1	9	47			24
113.4	25	1	50	1	1	11	50			24
113.4	25	1	90.6	1	1	13	9.4			24
113.4	25	1	0.8	1	1	9.2	20.2			24
113.4	25	1	5.5	1	1	9.2	38.5			24
113.4	25	1	12	1	1	9.2	45.6			24
113.4	25	1	24	1	1	9.2	54			24
113.4	25	1	38	1	1	9.2	60.7			24
113.4	25	1	75	1	1	9.2	71.2			24
113.4	25	1	130	1	1	9.2	71.1			24
113.4	35	1	0.8	1	1	9.2	17.7			24
113.4	35	1	5.7	1	1	9.2	28			24
113.4	35	1	14.2	1	1	9.2	32.3			24
113.4	35	1	23.6	1	1	9.2	41			24
113.4	35	1	37.5	1	1	9.2	45			24
113.4	35	1	68.7	1	1	9.2	47.1			24
113.4	35	1	103.3	1	1	9.2	47.2			24
113.4	45	1	3.66	1	1	9.2	14.4			24
113.4	45	1	11.4	1	1	9.2	26.2			24
113.4	45	1	17	1	1	9.2	31.2			24
113.4	45	1	23.6	1	1	9.2	36.4			24
113.4	45	1	43	1	1	9.2	41.3			24
113.4	45	1	72.8	1	1	9.2	40.5			24
113.4	45	1	115.5	1	1	9.2	40.3			24
113.4	25	1	71.3	1	2	9.2	28.7	Cl-		24
113.4	25	1	72.2	1	7	9.2	27.8	Br-		24
113.4	25	1	72.5	1	4	9.2	27.5	NO3-		24
113.4	25	1	83.4	1	8	9.2	16.6	(CO3)2-		24
113.4	25	1	73.8	1	5	9.2	26.2	(SO4)2-		24
113.4	25	1	97.8	1	9	9.2	2.2	H2PO4-		24
113.4	25	1	98.25	1	10	9.2	1.75	(HPO4)2-		24
ZIF-8
1388	25	0.04	1.172	1	1	4	95.7			24
1388	25	0.04	1.6	1	1	5	85			24
1388	25	0.04	2.024	1	1	6	74.4			24
1388	25	0.04	2.344	1	1	7	66.4			24
1388	25	0.04	2.56	1	1	8	61			24
1388	25	0.04	2.772	1	1	9	55.7			24
1388	25	0.04	2.952	1	1	10	51.2			24
1388	25	0.04	0.002	1	1	4	10.7			24
1388	25	0.04	0.005	1	1	4	17.6			24
1388	25	0.04	0.0065	1	1	4	25			24
1388	25	0.04	0.008	1	1	4	60			24
1388	25	0.04	0.01	1	1	4	76.6			24
1388	25	0.04	0.016	1	1	4	81.2			24
1388	25	0.04	0.065	1	1	4	85.35			24
1388	25	0.04	0.85	1	1	4	105.2			24
1388	25	0.04	3.4	1	1	4	107			24
1388	25	0.04	5.3	1	1	4	110.3			24
1388	25	0.04	1.108	1	2	7	97.3	Cl-		24
1388	25	0.04	2.224	1	3	7	69.4	F-		24
1388	25	0.04	1.344	1	4	7	91.4	NO3-		24
1388	25	0.04	1.288	1	5	7	92.8	(SO4)2-		24
1388	25	0.04	4.2576	1	6	7	18.56	(PO4)3-		24
Zn-MOF-74
604	25	1	192.7	0.8	1	3	7.3			2
604	25	1	93.8	0.8	1	4	106.2			2
604	25	1	92.5	0.8	1	5	107.5			2
604	25	1	66.7	0.8	1	6	133.3			2
604	25	1	56.6	0.8	1	7	143.4			2
604	25	1	63.8	0.8	1	8	136.2			2
604	25	1	58.7	0.8	1	9	141.3			2
604	25	1	82.8	0.8	1	10	117.2			2
604	25	1	86.1	0.8	1	11	113.9			2
604	25	1	157.9	0.8	1	12	42.1			2
604	25	1	0.15	1	1	7	0.15			2.5
604	25	1	1.43	1	1	7	11.3			2.5
604	25	1	5.3	1	1	7	45.98			2.5
604	25	1	14.2	1	1	7	86.2			2.5
604	25	1	50.5	1	1	7	149			2.5
604	25	1	98	1	1	7	202			2.5
604	25	1	158	1	1	7	243			2.5
604	25	1	231.6	1	1	7	270			2.5
604	25	1	311.5	1	1	7	288.5			2.5
604	25	1	402.5	1	1	7	297			2.5
604	25	1	472.5	1	1	7	328			2.5
604	25	1	13.6	1	1	7	86.4			2.5
604	25	1	18.4	1	2	7	81.6	Cl-		2.5
604	25	1	17	1	4	7	83	NO3-		2.5
604	25	1	90.9	1	6	7	9.1	(PO4)3-		2.5
MIL-101 (Fe)
1172.5	25	0.5	2.5	1	1	3	95			24
1172.5	25	0.5	0.7	1	1	4	98.6			24
1172.5	25	0.5	0.95	1	1	5	98.1			24
1172.5	25	0.5	0.95	1	1	6	98.1			24
1172.5	25	0.5	0.95	1	1	7	98.1			24
1172.5	25	0.5	0.95	1	1	8	98.1			24
1172.5	25	0.5	2.05	1	1	9	95.9			24
1172.5	25	0.5	2.05	1	1	10	95.9			24
1172.5	25	0.5	2.05	1	1	11	95.9			24
1172.5	25	0.5	1.1	1	1	7	78.2			24
1172.5	25	0.5	3.3	1	1	7	116.2			24
1172.5	25	0.5	6.6	1	1	7	145.3			24
1172.5	25	0.5	17.6	1	1	7	163.1			24
1172.5	25	0.5	51.7	1	1	7	197			24
1172.5	25	0.5	96.7	1	1	7	205.5			24
1172.5	25	0.5	132	1	1	7	236.8			24
1172.5	25	0.5	177	1	1	7	245.8			24
1172.5	25	0.5	220	1	1	7	259.2			24
1172.5	25	0.5	266	1	1	7	268.2			24
1172.5	25	0.5	285	1	1	7	118.4			24
1172.5	25	0.5	0.85	1	2	7	98.3	Cl-		24
1172.5	25	0.5	0.6	1	4	7	98.8	NO3-		24
1172.5	25	0.5	0.625	1	5	7	98.75	(SO4)2-		24
1172.5	25	0.5	0.95	1	8	7	98.1	(CO3)2-		24
1172.5	25	0.5	3.75	1	11	7	92.5	(SiO3)2-		24
1172.5	25	0.5	22.9	1	6	7	54.2	(PO4)3-		24
MIL-88 A
313	25	0.4	4.348	1	1	3	114.13			12
313	25	0.4	2.192	1	1	5	119.52			12
313	25	0.4	7.872	1	1	7	105.32			12
313	25	0.4	38.772	1	1	9	28.07			12
313	25	0.4	46.736	1	1	11	8.16			12
313	25	0.4	47.78	1	1	3	130.55			12
313	25	0.4	42	1	1	5	145			12
313	25	0.4	68.096	1	1	7	79.76			12
313	25	0.4	82.872	1	1	9	42.82			12
313	25	0.4	91.628	1	1	11	20.93			12
GUT-3
209	25	2	7.04	1	1	1	2.48			12
209	25	2	1.24	1	1	2	5.38			12
209	25	2	1.2	1	1	3	5.4			12
209	25	2	1.4	1	1	4	5.3			12
209	25	2	1.4	1	1	5	5.3			12
209	25	2	1.2	1	1	6	5.4			12
209	25	2	1.2	1	1	7	5.4			12
209	25	2	1.2	1	1	8	5.4			12
209	25	2	1.2	1	1	9	5.4			12
209	25	2	1.4	1	1	10	5.3			12
209	25	2	1.14	1	1	11	5.43			12
209	25	2	0.2	1	1	3	2.4			12
209	25	2	0.8	1	1	3	5.1			12
209	25	2	1.2	1	1	3	6.9			12
209	25	2	3	1	1	3	8.5			12
209	25	2	4.4	1	1	3	12.8			12
209	25	2	6	1	1	3	17			12
209	25	2	13.5	1	1	3	18.25			12
209	25	2	16.2	1	1	3	21.9			12
209	25	2	22	1	1	3	29			12
209	25	2	42.4	1	1	3	28.8			12
209	25	0.4	2.2	1	1	3	24.5			12
209	25	0.8	2	1	1	3	12.5			12
209	25	1.2	1.92	1	1	3	8.4			12
209	25	1.6	2.048	1	1	3	6.22			12
209	25	2	2	1	1	3	5			12
209	25	2.4	2.16	1	1	3	4.1			12
209	25	3	2.07	1	1	3	3.31			12
209	25	3.6	2.1	1	1	3	2.75			12
209	25	4	2	1	1	3	2.5			12
209	25	5	2.15	1	1	3	1.97			12
209	25	2	8	0.0208333	1	3	2			0.25
209	25	2	6.7	0.0416667	1	3	2.65			0.5
209	25	2	6.2	0.0625	1	3	2.9			0.75
209	25	2	5.56	0.0833333	1	3	3.22			1
209	25	2	5	0.125	1	3	3.5			1.5
209	25	2	4	0.166667	1	3	4			2
209	25	2	3.6	0.208333	1	3	4.2			2.5
209	25	2	3.4	0.25	1	3	4.3			3
209	25	2	3.2	0.291667	1	3	4.4			3.5
209	25	2	3.14	0.333333	1	3	4.43			4
209	25	2	3	0.375	1	3	4.5			4.5
209	25	2	2.44	0.416667	1	3	4.78			5
209	25	2	2.48	0.458333	1	3	4.76			5.5
209	25	2	2.4	0.5	1	3	4.8			6
209	25	2	2.2	0.583333	1	3	4.9			7
209	25	2	2.14	0.666667	1	3	4.93			8
209	25	2	2.04	0.833333	1	3	4.98			10
209	25	2	2.06	1	1	3	4.97			12
209	25	2	2.06	1.25	1	3	4.97			15
209	25	2	2.02	1.5	1	3	4.99			18
209	25	2	2.04	1.75	1	3	4.98			21
209	25	2	2.02	2	1	3	4.99			24
